# Supplementary material for: Impact of sports vision training on visuomotor skills and shooting performance in elite skeet shooters
Source: Front Hum Neurosci. 2024 Nov 13;18:1476649. doi: 10.3389/fnhum.2024.1476649 (PMC11599212; doi:10.3389/fnhum.2024.1476649)
Supplement: Supplementary file 1 [file Data_Sheet_1.XLSX]

## Sheet: Data
EXP		Basic Informantion						Visuomotor skills testing																			Hit Accuracy	Shotgun-mounting Reaction Time				Gun Barrel Kinematics
	Item	Sex	Age	Height	Weight	Training year	Best record	VC	CS	DP	NFS			TC	PS	MOT		RC			EHC					GNG	Hit Accuracy at Station 3, 4, 5	Time （s）				Peak velocity for shot 2(m/s)				Displacement of gun shot 2 (horizontal axis)-cm				Displacement of gun shot 2 (vertical axis)-cm
								logMBA	CS_6	Disparity threshold (arc sec)	Number of correct taps（score）	Near-End switching time (ms)	Far-End switching time (ms)	Exposure time (ms)	Testing score (score)	Achieved level (level)	Completion time (ms)	Both hand response time (ms)	Dominant hands (ms)	Non-dominant hands (ms)	Average response time (ms)	Central response time (ms)	Peripheral response time (ms)	Distance from the circle center on the X-axis (mm)	Distance from the circle center on the Y-axis (mm)	Testing score (score)		High 1	Low 1	High 2	Low 2	High 1	Low 1	High 2	Low 2	High 1	Low 1	High 2	Low 2	High 1	Low 1	High 2	Low 2
pre	skeet men	M	22	185	100	10	121	-0.07	2.2	20	36	681.611	780.278	200	50	5	540	310	319	302	510.49	467.125	512.357	11.0188	11.0125	19	51	0.18	0.19	0.19	0.18	1.39	1.36	1.33	1.29	17.6322	15.072	20.092	18.335	1.6	1.22	2.5	1.55
		M	20	181	90	7	124	0.441	1.9	240	35	787.941	819.944	275	7	5	516	303	300	305	534.83	478.875	514.196	11.2063	11.1813	11	52	0.2	0.18	0.21	0.19	1.35	1.27	1.3	1.31	22.853	20.8701	25.1622	20.4685	2.75	2.55	3.33	2.95
		M	19	188	96	7	121	-0.371	2.2	52	22	709.364	1045.45	175	60	4	612	301	303	299	567.78	567.775	514.167	12.9437	12.9375	12	51	0.18	0.16	0.17	0.17	1.45	1.4	1.47	1.48	20.092	18.335	18.9625	20.1171	2.5	2.11	3.21	3.01
		M	31	181	116	16	121	-0.194	2.2	197	27	861.923	1129.14	225	7	5	504	274	278	271	519.513	482.625	535.321	12.9875	13.1125	28	53	0.22	0.24	0.23	0.23	1.3	1.35	1.33	1.36	18.335	16.2015	18.4605	17.9334	1.8	1.75	1.88	1.5
		M	24	177	85	8	123	-0.07	2.2	240	27	981.615	1153.57	100	20	5	456	364	373	355	637.513	607.417	650.411	11.0625	10.9	5	49	0.21	0.17	0.2	0.18	1.37	1.4	1.38	1.36	16.8039	15.1222	22.602	23.355	2.1	2.35	1.89	2.2
	skeet women	W	19	164	52	7	123	-0.194	2.2	72	38	674.222	866.833	175	62	6	608	302	324	280	614.5	503.333	662.161	14.9437	14.9187	11	50	0.16	0.15	0.16	0.17	1.35	1.34	1.32	1.29	29.896	23.7964	24.7072	24.238	4.8	5.1	4.3	2.95
		W	33	165	55	16	122	0.027	2.2	41	36	606.632	884.737	200	49	4	326	280	278	281	518.86	461.375	543.5	10.7812	10.8	11	51	0.16	0.17	0.18	0.18	1.29	1.3	1.28	1.27	27.5224	24.652	29.068	30.448	4.73	4.25	4.8	4.5
		W	34	168	59	17	124	-0.07	2.2	10	13	942.667	1909.43	200	40	4	320	312	315	308	530.6	459.75	560.964	10.7375	10.8063	8	55	0.17	0.18	0.16	0.16	1.28	1.29	1.31	1.24	26.308	22.03	25.0936	26.032	3.2	2.84	3.1	3.25
		W	21	160	42	5	116	0.027	1.9	41	22	1030	1462.91	175	40	4	620	321	301	341	585.7	573.208	591.054	11.3562	11.3562	22	48	0.19	0.21	0.19	0.2	1.29	1.23	1.23	1.27	27.688	22.03	24.928	27.136	3.5	2.78	4.1	3.62
		W	28	165	58	10	119	-0.371	2.2	72	27	740.769	878.714	175	57	6	624	337	350	324	491.65	437.167	506.071	13.4187	13.3375	22	48	0.21	0.23	0.24	0.22	1.27	1.27	1.25	1.25	27.55	22.72	26.584	25.5352	4.55	4.9	3.21	3.1
post	skeet men	M	22	185	100	10	121	-0.07	2.2	83	30	658.889	847.211	125	60	6	528	355	351	360	498.79	459.042	518.25	9.2125	9.05625	22	53	0.17	0.19	0.17	0.17	1.37	1.27	1.34	1.29	19.578	15.5871	20.6573	18.1724	1.57	0.86	2.31	1.05
		M	20	181	90	7	124	-0.194	2.2	240	34	656.294	847.941	100	47	6	504	275	285	264	503.6	479.417	544.286	10.075	10.2562	18	55	0.17	0.16	0.18	0.18	1.36	1.24	1.34	1.35	20.833	18.323	23.1171	20.7326	2.31	2.01	3.08	2.98
		M	19	188	96	7	121	-0.194	2	10	41	571.35	764.952	150	59	4	564	280	275	286	519.225	444.083	537.143	10.9313	10.8375	18	53	0.14	0.14	0.15	0.16	1.41	1.35	1.43	1.41	17.821	15.813	15.5871	17.6202	2.3	1.9	2.85	2.34
		M	31	181	116	16	121	-0.194	2.2	93	39	736.579	721.05	100	57	5	536	312	318	305	512.14	526.292	548.929	11.8938	11.9187	23	59	0.23	0.25	0.24	0.23	1.27	1.29	1.26	1.24	19.076	15.9134	20.1804	18.1975	0.85	1.85	1.96	0.98
		M	24	177	85	8	123	-0.194	2.2	104	37	658.889	847.211	200	43	5	416	351	338	364	523.25	502	589.5	11.025	10.8562	22	51	0.17	0.16	0.18	0.16	1.36	1.33	1.34	1.32	19.0509	16.0891	23.1171	20.9334	2.05	1.74	3.04	2.15
	skeet women	W	19	164	52	7	123	-0.194	2.2	31	38	667.842	799.737	200	63	5	636	306	312	301	562.4	461.292	591.446	12.2188	12.2688	15	54	0.14	0.15	0.13	0.14	1.33	1.26	1.3	1.27	30.1392	22.9356	26.7168	23.0184	4.61	3.26	4.25	2.36
		W	33	165	55	16	122	0.027	2.2	31	38	667.421	804.474	175	61	5	336	277	281	274	496.65	431.667	510.214	11.025	10.8562	19	56	0.17	0.17	0.16	0.17	1.26	1.21	1.24	1.25	27.6828	23.1564	27.2412	22.4664	4.66	3.23	3.59	2.58
		W	34	168	59	17	124	-0.194	2.2	20	35	694.412	886.889	175	47	4	648	308	318	297	464.02	481.5	536.339	10.4688	10.3875	26	56	0.18	0.18	0.17	0.17	1.3	1.26	1.27	1.28	25.4748	22.6596	26.3856	24.1224	3.01	2.34	2.34	2.54
		W	21	160	42	5	116	-0.07	2	20	30	854.8	869.933	200	45	4	212	319	320	317	548.59	520.5	546.339	10.5875	10.6125	15	52	0.16	0.17	0.18	0.18	1.28	1.2	1.21	1.25	27.5448	20.7828	26.634	22.218	4.67	2.13	3.36	3.24
		W	28	165	58	10	119	-0.194	2.2	41	44	575.591	701.864	175	58	6	636	311	337	294	485.4	428.958	504.232	10.55	10.525	23	54	0.22	0.21	0.22	0.22	1.25	1.27	1.26	1.24	28.2348	22.632	25.5852	24.7296	5.01	3.24	4.35	2.39
CON
pre	skeet men	M	31	178	77	13	122	-0.371	2.2	124	8	1049.25	1364	200	47	4	648	274	281	267	554.462	501.417	577.196	13.1937	13.2063	16	53
		M	26	180	77	8	124	-0.371	2.2	176	35	758.353	874.889	225	39	6	508	342	338	346	575.125	540.708	589.875	12.4437	12.375	23	51
		M	27	178	78	10	122	-0.371	2.2	41	30	726.733	1086.33	175	57	6	200	326	358	294	524.138	453.792	554.286	11.2188	11.25	28	50
		M	25	182	100	10	121	-0.194	2.2	104	27	719.188	954.312	175	39	6	456	316	290	342	520.475	474.708	540.089	12.1875	12.3063	8	53
		M	30	170	80	16	124	-0.194	2	104	32	863.333	745.75	200	33	5	512	329	317	341	601.712	502.042	644.429	13.4812	13.4938	15	50
	skeet women	W	32	170	60	16	123	-0.194	2	240	34	947.444	1423.9	200	29	5	648	298	312	284	585.163	485.75	627.768	13.2063	13.0563	10	49
		W	19	168	59	4	119	-0.194	2.2	197	29	935.429	1027.47	175	40	4	536	349	390	308	592.487	519.833	623.625	10.4062	10.3938	12	51
		W	21	170	70	7	121	0.027	2.2	104	40	535.762	746.818	200	38	5	528	278	277	279	549.612	491.208	574.643	10.0938	10.25	12	50
		W	25	170	70	10	118	-0.07	2.2	240	20	885.273	1247.45	200	27	4	600	308	332	284	567.575	506.5	593.75	13.3375	13.3313	4	50
		W	24	171	65	10	119	-0.371	1.9	240	14	1071	2502.71	125	58	5	176	287	299	275	565.663	544.875	574.571	13.125	13.1438	7	49
post	skeet men	M	31	178	77	13	122	-0.194	1.9	62	25	796.917	1262.54	175	49	5	580	318	333	303	561.538	508.417	584.304	13.2312	13.1438	23	52
		M	26	180	77	8	124	-0.194	2.2	31	33	605.062	993.588	225	49	6	528	261	274	248	497.55	443.958	520.518	14.3938	14.3812	12	53
		M	27	178	78	10	122	-0.07	1	240	19	1056	830	225	57	5	324	333	336	329	498.788	467.125	512.357	10.0938	10.25	13	51
		M	25	182	100	10	121	-0.07	1.8	41	22	663.273	1678.55	200	40	4	468	324	329	319	553.15	485.875	581.982	11.15	11.2312	16	55
		M	30	170	80	16	124	-0.371	2.2	104	16	1761.38	1166	225	42	5	636	284	299	269	555.188	495.833	580.625	12.6625	12.6188	12	50
	skeet women	W	32	170	60	16	123	-0.07	2.2	104	29	734	1241	200	34	5	564	329	314	344	590.35	540.708	611.625	10.5062	10.5437	12	49
		W	19	168	59	4	119	-0.194	2	41	27	911.929	1043	175	41	5	504	352	354	350	601.95	543.292	627.089	10.9313	10.9625	12	50
		W	21	170	70	7	121	-0.07	2.2	197	14	1203.5	918.167	200	36	6	648	258	251	265	596.688	515.333	631.554	12.0188	11.9062	12	51
		W	25	170	70	10	118	-0.194	2.2	31	27	740.357	1275.36	100	37	5	624	345	343	347	528.087	503.042	538.821	9.4875	9.4625	12	51
		W	24	171	65	10	119	-0.371	2.2	176	19	715.778	2443.89	225	40	5	220	346	340	352	570.8	468.625	614.589	12.3125	12.4062	3	48
